# Supplementary material for: Influence of Preoperative Diagnosis of Nutritional Disorders on Short-Term Outcomes After Hip Arthroplasty: A Cohort Study of Older Adults
Source: Nutrients. 2025 Jul 14;17(14):2319. doi: 10.3390/nu17142319 (PMC12298611; doi:10.3390/nu17142319)
Supplement: Supplementary file 1 [file nutrients-17-02319-s001.zip]

Archive with 1 entries (1 files):
- nutrients-3702204-supplementary.xlsx
