# Supplementary material for: Influence of Preoperative Diagnosis of Nutritional Disorders on Short-Term Outcomes After Hip Arthroplasty: A Cohort Study of Older Adults
Source: Nutrients. 2025 Jul 14;17(14):2319. doi: 10.3390/nu17142319 (PMC12298611; doi:10.3390/nu17142319)
Supplement: Supplementary file 1 [file nutrients-17-02319-s001.zip › nutrients-3702204-supplementary.xlsx]

## Sheet: R
id	MALNUTRITION	sex	age	h	cci	los_days	bmi_t0	w_t0	w_t1	w_t2	handgrip_t0	handgrip_t1	handgrip_t2	pha_t0	pha_t1	pha_t2	bcm_kg_t0	bcm_kg_t1	bcm_kg_t2	ten_mwt_t0	ten_mwt_t1	ten_mwt_t2	tug_t0	tug_t1	tug_t2	barthel_t0	barthel_t1	barthel_t2	pro_kg_ibw_g1	pro_kg_ibw_g2	pro_kg_ibw_g3	pro_kg_ibw_g4	pro_kg_ibw_g5	pro_kg_ibw_g6	pro_kg_ibw_g7	pro_kg_ibw_g8	pro_kg_ibw_g9	pro_kg_ibw_g10	kcal_kg_ibw_g1	kcal_kg_ibw_g2	kcal_kg_ibw_g3	kcal_kg_ibw_g4	kcal_kg_ibw_g5	kcal_kg_ibw_g6	kcal_kg_ibw_g7	kcal_kg_ibw_g8	kcal_kg_ibw_g9	kcal_kg_ibw_g10	neut_t0
43	obesity	0	60.8877	1.8	2	3	33.7654	109.4	111	110.2	39.1	24.9	35.7	6.8	6.6	6.5	44.2	44.6	46.2	0.63	0.37	0.77	9.39	24	14.34	98	96	96	0.913103	1.0331	1.11586	1.02345	1.20138	1.2069	0.764138	1.32828	1.44276	1.29793	21.7655	18.5379	21.3379	19.8621	38	26.5517	16.6759	21.2828	22.5241	25.0621	60.8
26	well nutrition	0	61.0247	1.8	2	3	28.3333	91.8	91.8	92.8	53	43.5	45.3	6.2	6.6	6.4	39.3	39.5	40.9	1.36	0.84	1.83	8.09	18.64	7.96	98	98	100	0.547586	1.16966	0.0634483	0.0634483	0.773793	0.94069	0.645517	0.724138	0.976552	0.624828	11.5448	19.9034	2.75862	2.75862	21.8483	24.1655	16.6207	15.0345	17.0759	18.2124	57.7
15	well nutrition	0	62.9616	1.69	6	3	24.8941	71.1	72.4	72.4	33.1	33.2	30.9	5.1	5.1	5.8	26.7	25.5	30	1.06	0.9	1.22	11.85	17.09	12.06	100	98	100	0.0669261	1.24669	1.21556	1.17665	0.767315	0.50428	0.418677	0.876265	0.943191	1.25136	2.3035	16.4514	19.284	29.0054	12.4358	12.2023	14.4125	18.8171	21.9767	30.1634	63.9
40	obesity	1	62.9973	1.61	2	4	32.8305	85.1	85.1	86.1	19.3	20.5	22.2	5.2	5.1	5.3	25.1	24.2	25.9	0.892857	0.45	0.45	9.96	24.44	24.44	98	94	94	0	1.34452	1.34629	1.26325	0.90636	2.50353	0.849823	1.52473	0.954064	1.37986	0	19.2756	19.2049	24.5053	22.8622	41.4311	31.0336	26.0424	27.0671	32.3145	72.5
16	well nutrition	1	63.1041	1.64	3	4	24.2415	65.2	67	67	21.3	24.7	24.7	6.1	6.1	6.1	26.4	26	26	1.13	0.46	0.97	11.7	28.35	11.56	100	98	100	0.160959	1.09247	1.31678	1.15068	0.669521	0.77226	1.16096	0.758562	1.22774	0.950342	5.42808	17.5514	25.9075	21.4897	15.9418	18.8767	20.1712	19.476	29.2808	26.8836	64.7
25	well nutrition	0	63.6712	1.62	3	3	25.4153	66.7	66.8	67.7	29	32.4	40.8	6.1	5.9	6.1	27.7	28.5	28.2	1.13	0.4	1.12	11.78	32.14	13.24	100	96	100																					71
23	well nutrition	1	64.1041	1.63	4	4	23.7871	63.2	64	64	15.7	2.8	2.8	5	4.9	4.9	20.3	20.1	20.1	1.12	1.12	1.12	11.54	11.54	11.54	100	98	98																					50.8
9	well nutrition	1	64.5041	1.64	2	4	19.8171	53.3	57.8	57	22.2	22.2	22.1	5.3	4.9	5.1	22.9	23	22.8	0.77	0.33	0.64	13.85	53	5.34	95	62	100	1.36644	1.21062	1.43322	2.13185	2.0976	2.05822	1.92979	1.80993	1.95548	1.98459	22.9281	26.9349	26.4384	41.6952	36.1815	38.4332	43.9041	31.7979	42.3973	36.0445	55.7
2	well nutrition	1	64.9425	1.56	2	4	25.6821	62.5	62	62.5	18.5	16	19.2	5.4	5.8	5.6	21.8	22.8	22.3	0.787402	0.57	1.12	10.14	35.07	9.17	95	94	98	0.00373134	1.51306	1.30224	1.77425	0.934701	0.90056	1.37873	1.42537	1.46269	1.13433	0.839552	25.5037	16.2127	33.0597	13.4515	18.7537	18.028	19.0858	18.8246	17.0056	63
27	undernutrition	0	65.011	1.97	5	4	23.7058	92	91.1	91.9	42	40.9	41.1	4.7	5.1	5.1	32	34.2	33.4	0.961538	0.27	0.48	11.03	40.99	21.57	100	95	100	0	0.784751	0.744868	0.859824	0.902053	0.50088	0.730792	0.798827	0.770674	0.891496	0	12.2581	11.4721	17.478	15.5073	13.0674	16.1173	16.8798	13.9238	18.522	64.4
45	obesity	0	65.0822	1.64	3	5	40.4893	108.9	108	108	37.6	37.8	37.8	5.8	5.9	5.9	35.1	32.4	32.4	0.77	0.42	0.42	20.34	53.97	53.97	98	89	89	0.14876	0.882645	1.38182	1.21983	1.00331	1.43967	0.803306	0.68595	0.945455	0.819835	3.15702	21.2562	21.7521	30.314	23.6198	30.3802	31.124	16.3967	21.7521	20.2479	57.2
5	well nutrition	1	65.5096	1.49	2	3	31.44	69.8	70.3	68.2	15.1	9.6	13.6	6.2	5.4	5.7	23.3	23.1	22.8	0.89	0.71	0.9	11.54	21.27	11.75	100	91	96	0	1.03846	0.921053	0.951417	1.09919	0.811741	1.45749	1.19231	1.44332	0.987854	0	23.3198	15.4049	11.3968	28.6032	17.6316	26.6599	16.5283	26.6194	21.0931	63.4
3	well nutrition	1	65.6986	1.56	2	4	26.3396	64.1	66	64.5	16.8	24.1	20.2	5.6	5	5	23.1	21.3	22.7	0.9	0.58	0.87	8.87	14.22	9.76	100	94	100	0.699627	1.60634	1.3806	0.949627	0.910448	1.24254	1.62873	1.37313	1.10448	1.80037	17.0336	23.1157	33.9925	31.0448	21.8843	23.0597	27.4627	26.3619	29.5896	25.9888	57.5
39	sarcopenic obesity	1	66.4274	1.6	2	4	30.2734	77.5	80	77.5	13.2	13.5	17.1	5	5.1	4.9	21.6	22.5	22.7	0.89	0.28	0.97	12.21	49.4	11.2	98	98	98	0.692857	0.821429	0.821429	0.591071	0.680357	1.41964	0.642857	0.878571	0.846429	0.846429	19.3929	13.9464	13.9464	16.0179	23.7857	25.1286	17.4107	22.45	21.4821	21.4821	62.6
46	obesity	0	66.7233	1.81	2	3	33.5765	110	111	109	32.3	34.1	34.1	5.7	5.3	5.3	36.4	34.5	34.5	0.77	0.65	0.65	12.08	23.2	23.2	100	98	98	0.993857	1.04573	1.11126	1.03618	0.846416	0.996587	0.969283	1.043	1.16041	0.901024	12.4901	18.2526	17.7747	18.7577	20.4505	17.5904	18.1051	21.2014	21.7338	17.6655	65.6
42	obesity	0	67.1425	1.71	3	5	30.1289	88.1	88.5	85.2	35.3	33.6	34.8	6.3	6.5	6.1	31.6	32.2	31.2	0.769231	0.59	1.16	8.57	15.68	11.83	100	84	97	0.381749	1.30951	1.11483	1.21217	1.45247	1.33536	1.41293	1.47985	1.47529	1.40076	8.91255	23.9087	22.7833	32.5019	26.7833	28.0304	36.2586	34.7224	35.1331	31.6502	55
22	well nutrition	0	68.6795	1.66	5	5	27.2536	75.1	73.5	73.5	22.5	23.4	23.4	6.7	6.3	6.3	32.9	30.3	30.3	1.05	0.65	0.65	10.24	20.11	20.11	98	96	96	0.245161	1.29194	1.38871	1.18226	1.40161	1	1.35968	0.664516	0.806452	1.15968	7.70968	25.1613	21.0968	20.4032	21.2258	19.5323	24.5484	16.2581	19.071	20.371	62.2
48	obesity	1	68.7562	1.63	2	3	36.8475	97.9	97.9	98.6	18.4	18.9	17.3	4.4	4.7	4.3	22.5	25.3	22.7	0.53	0.39	0.5	18.98	25.69	29.69	89	96	98	0.415225	1.2872	1.00692	1.0692	0.584775	0.726644	0.854671	0.783737	0.99481	0.948097	10.7958	17.2837	18.1834	15.8651	10.6401	14.0311	14.5156	11.1246	14.6367	13.1142	59.5
32	sarcopenia	0	68.8356	1.73	2	4	25.0593	75	73	73	23.4	25.5	23.5	5.6	5	5	26.9	25.8	25.8	0.53	0.47	0.85	14	26.06	13.17	100	100	100	1.29368	1.15688	1.17175	0.804461	1.10632	1.13903	0.910037	0.771747	0.756877	0.869888	21.1747	16.0297	18.2454	13.026	16.8327	19.1822	19.1227	19.9108	14.7212	18.5056	64.3
41	obesity	0	70.0548	1.75	7	4	36.9633	113.2	114.3	109.8	31.8	36.5	33.8	4.7	4.4	4.8	32.5	30.1	31.8	0.909091	0.59	0.99	9.24	20.85	11.45	100	92	97	0.349091	1.05745	0.766545	0.788364	1.04145	1.07491	0.893091	0.741818	1.22764	1.22764	9.07636	16.4364	10.4436	12.8145	22.4073	19.1855	17.2218	16.1164	22.4	22.4	60.8
30	undernutrition	1	70.2795	1.7	4	4	21.3841	61.8	61.9	64.8	19.1	23.3	20.6	4.6	5.2	5.2	21.1	21.7	24.3	0.97	0.28	0.73	11.3	53.55	26.83	99	95	95	0.917742	0.216129	0.653226	1.1	0.104839	0.104839	0.659677	1.08226	1.13548	0.972581	15.0161	3.29032	9.90323	17.0403	3.27419	3.27419	11.9677	28.6129	24.1129	20.6935	69
36	sarcopenic undernutrition	1	70.6274	1.56	3	5	19.7239	48	47.1	52.1	15.7	16.5	18.3	4.7	5	4.2	16.9	17.3	16.5	0.85	0.49	1.05	11.1	32.8	13.93	100	98	98	0.0205224	0.600746	0.498134	0.498134	1.19963	0.610075	1.41045	1.05597	1.3694	1.19776	0.718284	13.153	9.81343	9.81343	25.9776	20.2239	22.8358	21.194	30.3172	26.8172	84.4
19	well nutrition	0	71.4877	1.8	4	3	24.6296	79.8	81.2	80.1	34	31.9	37.6	6	5.2	5.4	31.4	29.3	30.3	0.92	0.54	0.87	11.4	24.4	16.59	100	100	98	1.02897	0.331034	0.744828	1.06759	1.41517	1.29379	1.18483	1.27034	1.23448	0.582069	12.8966	8.6069	16.2345	19.0483	17.3793	17.8069	26.8	18.0966	19.2607	12.8138	55.2
11	well nutrition	1	71.5726	1.7	3	4	28.5467	82.5	84.5	82.4	20.9	22	22	5.1	4.7	4.7	24.5	23.4	23.4	0.6	0.31	0.31	7.99	28	28	100	99	99																					64.2
38	sarcopenic obesity	0	71.5973	1.7	4	5	36.3322	105	109	109	23.4	25.4	25.4	6.2	5.4	5.4	38.6	37.1	37.1	0.49	0.59	0.59	13.49	24.75	24.75	100	98	98	1.00769	0.816923	1.08154	0.76	0.923077	1.21077	1.16	0.809231	1.3	0.653846	14.2308	16	20.6308	10.2462	28.3231	21.3077	11.8923	16.2462	16.6	15.2154	59.2
6	well nutrition	0	72.4384	1.78	3	5	26.7959	84.9	85.2	88.5	31	27.1	27.2	4.8	4.5	4.4	30.6	28.6	28.7	0.58	0.58	1.08	24.34	24.34	12.56	93	93	97	0.311268	1.17465	0.970423	0.574648	0.635211	1.15775	1.15352	0.801408	0.902817	0.777465	7.61972	13.6761	15.9155	9.47887	15.2676	20.5	23.3239	20.0845	23.9437	24.4225	58.1
47	obesity	0	72.5616	1.71	3	3	31.3601	91.7	90.7	90.8	30.1	25.9	25.2	5.4	6	6	30.1	31.3	31.2	0.87	0.61	1.1	12.5	31.55	13.98	98	98	98	0.43346	0.170342	1.30951	0.597719	1.25475	0.520152	0.819772	0.944487	0.842586	0.792395	12.2129	6.50951	27.8327	10.038	28.8015	12.1217	17.9163	35.2395	12.5627	12.7757	63.5
8	well nutrition	0	72.9753	1.8	3	3	29.5988	95.9	95.2	94.1	20.6	16.7	16.9	5.6	5.3	5.5	38.3	34.9	35.9	0.75188	0.39	0.78	9.88	57.77	19.31	100	68	98	0.831724	0.831724	1.14207	1.17931	1.34759	0.806897	1.32552	1.05379	1.47862	1.48552	15.4207	15.4207	16.8828	27.9172	22.2483	15.1172	20.1931	24.1655	26.0966	20.0552	47.4
7	well nutrition	0	73.0356	1.63	3	4	33.987	90.3	90.5	91	44.5	46.7	47.3	5.3	5.8	5.4	34.1	35.8	33.9	0.694444	0.46	0.88	8.19	16.9	10.31	100	78	97	1.21674	0.699582	1.21841	1.64017	1.62008	1.48117	1.39247	1.31883	1.43766	1.3841	21.4393	17.4895	19.0293	27.7992	29.3891	28.6527	29.4561	29.3222	27.5816	29.3891	63.2
28	undernutrition	1	74.0274	1.6	4	5	23.9062	61.2	65.4	67	22.2	21.4	17.6	5	4.8	4.8	20.4	20.7	20.4	0.41	0.73	1.02	19.53	20.09	10.74	98	98	100	1.06071	0.471429	1.63929	1.54107	0.991071	0.9625	1.07857	0.983929	0.985714	1.36607	18.0357	13.3214	26.375	25.125	20.6625	16.1429	21.2911	21.5357	32.9821	26.0518	71.4
1	well nutrition	0	74.2849	1.76	4	4	25.2131	78.1	79.9	77.2	37.04	34.7	35.3	5.9	5.8	6.2	32.7	33.1	33.7	0.70922	1.1	1.24	8.98	12.43	9.06	100	94	98	0.404317	1.0964	0.702158	0	1.18273	0.838129	1.13094	0.782734	0.801727	0.765468	10.4604	20.6475	15.7698	0	19.1367	22.4388	18.0288	15.6259	15.241	21.8345	60.1
12	well nutrition	1	74.6767	1.6	3	5	26.9531	69	68.5	67	10.4	17.2	17.2	4.8	4.3	4.3	20.8	19.1	19.1	0.54	0.46	0.78	12.11	27.12	14.07	100	98	100	0.710714	0.551786	0.846429	1.12857	0.583929	0.771429	0.971429	1.02679	0.851786	0.75	10.4821	16.25	17.6964	13.5179	14.8393	19.1786	15.3482	15.375	19.8268	14.9643	59.3
14	well nutrition	1	74.7863	1.67	3	4	24.4541	68.2	68.1	71.8	23.1	23	19.7	5.6	5.5	6	25.6	22.9	25.6	0.75	0.18	0.96	17.86	53.73	13.44	96	96	96	0.166113	0	0.566445	1.30565	1.60133	0.493355	1.05482	0.747508	1.28738	0.958472	4.73422	0	5.18272	14.3522	21.9601	17.5581	23.0731	26.1628	25.0166	18.8538	51.2
17	well nutrition	0	74.7918	1.78	4	3	23.5134	74.5	74.5	74.5	35.1	35.1	35.1	6.6	6.6	6.6	34.7	34.7	34.7	0.83	0.83	0.83	16.68	16.68	16.68	98	98	98																					70.9
33	sarcopenia	0	75.1973	1.59	3	5	25.355	64.1	63	70.2	23.9	25.7	24.2	5.9	5.6	5.6	27.9	27.2	28.6	0.86	0.24	0.65	16.25	53.22	22.99	98	96	96																					48
18	well nutrition	1	75.3014	1.58	5	5	27.2793	68.1	69.8	69.1	12.6	14.8	18	4.2	3.7	4.3	18.7	17.6	20.3							99	99	98																					66.7
37	sarcopenic undernutrition	0	75.7041	1.74	3	3	22.0637	66.8	65.8	65.8	25	23.9	23.9	5.4	5	5	28.7	27.3	27.3	1.23	0.82	0.72	7.15	19.3	19.3	100	100	100	0.191176	0.447059	0.05	0.322059	0.563235	0.273529	0.491176	0.436765	0.730882	0.272059	5.16176	10.3529	1.70588	8.64706	14.6176	11	8.82353	13.3382	19.5294	14.1397	81.5
4	well nutrition	0	75.7863	1.76	3	4	29.087	90.1	88.9	89.9	27	33	35.1	6.8	6.8	5.6	40.6	37.7	36.8	0.900901	0.6	0.88	9.28	19.16	13.62	100	92	98	0.0733813	0.353957	0.67482	0.782734	0.743885	0.732374	0.632374	0.841727	0.851799	0.535252	2.63309	7.97122	12	19.5396	20.7194	19.3094	13.8345	18.518	22.3309	12.3022	60.2
13	well nutrition	1	75.8959	1.65	3	4	21.9651	59.8	62.1	61.2	16.6	23.8	23.8	4.1	4.5	4.5	17.9	18.5	18.5	0.97	0.43	0.43	9.63	37.1	37.1	100	100	100																					54.2
10	well nutrition	1	76.7644	1.65	3	4	25.932	70.6	68.9	70.5	19.3	16.6	18.9	5	4.8	5	21.5	19.8	21.3	0.970874	0.970874	0.970874	11.85	11.85	11.85	100	100	100	0.8	0.50678	0.925424	0.89322	1.9322	1.03898	1.17119	1.27966	1.06441	1.43559	12.1864	14.4322	13.2797	17.7966	23.3051	20.3729	25.5254	20.2712	26.4407	23.9322	64.8
44	obesity	0	79.4767	1.7	3	4	25.9862	75.1	74.8	72	27.4	26.3	28.4	4.9	4.6	4.5	25.4	24.2	24.6	0.44	0.19	0.5	14.02	40.1	27.24	100	96	100	0.293846	0.556923	0.535385	0.735385	0.338462	0.595385	0.466154	0.643077	0.626154	0.730769	6.49231	8.18462	10.8923	9.16923	5.35385	10.7231	13.9385	14.8462	13.6615	19.3538	55.7
34	sarcopenic undernutrition	1	79.6082	1.6	5	3	23.3984	59.9	61.2	59.9	12.1	12.6	16.4	4.8	4.2	4.7	20	18.4	19.4	0.724638	0.66	1.03	9.62	21.34	15.61	97	96	97	0	0.733929	1.34107	1.43036	1.2375	1.42679	1.27679	1.37321	1.22679	1.67321	0	15.375	20.0893	28.0536	31	27.9286	34.1429	31.0411	30.6071	30.9107	70.7
24	well nutrition	1	80.1836	1.65	4	4	29.4949	80.3	81.8	83.1	17.9	16.1	20.4	4.5	5.1	4.9	23.1	24.6	24.5	0.86	0.42	1.06	15.01	40.62	15.44	100	98	100	0.937288	0.884746	1.34407	0.827119	1.16949	1.42542	1.38305	1.38814	1.1339	1.44746	12.8983	16.7034	17.2203	21.7119	21.5	25.461	29.0508	26.4407	27.5085	28.3559	65.7
21	well nutrition	0	80.6493	1.71	4	3	26.7091	78.1	79.1	80.2	21.9	21.9	16.2	4.5	4.5	4.6	26.6	26.6	26.6	0.58	0.58	1.21	20.93	20.93	14.5	100	100	100																					48.4
31	undernutrition	0	82.6795	1.79	6	4	21.7534	69.7	69.8	71.7	31.3	31.4	34.3	4.7	4.7	4.5	27.4	26.8	26.4	1.17	0.6	0.28	10.92	23.62	14.32	98	98	98	1.26272	1.09547	0.855749	1.32683	1.54704	1.29756	1.23206	1.19582	1.19582	1.19582	20.0836	25.2544	23.554	21.3519	41.4551	28.4599	23.9303	29.115	29.115	29.115	61.8
35	sarcopenic undernutrition	0	83.1616	1.69	5	4	22.7933	65.1	65.1	65.1	20.4	20.4	20.4	4.9	4.9	4.9	25.8	25.8	25.8	1.15	0.88	0.92	12.77	15.97	12.7	100	98	100	0.686381	1.39922	1.90661	1.49261	1.07549	2.50895	1.86304	0.932296	1.83658	1.05681	9.15175	22.8949	49.6654	31.0039	28.8093	46.9105	46.1946	24.9339	35.9222	26.0078	75.1
20	well nutrition	1	84.1356	1.55	4	4	21.2279	51	51	51	17.2	17.2	17.2	4	4	4	15.7	15.7	15.7	0.52	0.52	0.52	23.74	23.74	23.74	100	100	100																					52.7
29	undernutrition	1	84.2658	1.65	4	3	20.202	55	55.8	59.4	6.6	6.4	12.6	6	4.9	5.1	22.6	22.6	22.6	0.67	0.21	0.67	14.99	50.13	17	100	98	98	0.167797	0.167797	0.745763	0.977966	1.01356	1.00678	0.842373	1.10169	0.854237	0.569492	5.22034	5.22034	14.1356	19.5593	19.9153	18.1695	11.7966	21.0339	16.1186	17.5932	73.8
[truncated: 93 more columns]
